# Supplementary material for: Vasopressin SNP pain factors and stress in sickle cell disease
Source: PLoS One. 2019 Nov 11;14(11):e0224886. doi: 10.1371/journal.pone.0224886 (PMC6844466; doi:10.1371/journal.pone.0224886)
Supplement: S1 Data — (XLSX) [file pone.0224886.s001.xlsx]

## Sheet: Master
PubCode	Genotypes	Age	SCtype1SS2SC3B4B	Utilization	CPI	sex	age	race	ethn	stress	API
1	TT	38	1	1	56.45	female	38	AA	NON HISPANIC	No Stress	5.66667
2	CT	29	1	5	45.96	female	29	AA	NON HISPANIC	Stress	7.5
3	CT	38	4	1	26.21	female	38	AA	NON HISPANIC	Stress	2
4	CT	61	2	3	38.36	female	61	AA	NON HISPANIC	No Stress	5.33333
5	CT	21	1	7	32.11	female	24	AA	NON HISPANIC	No Stress	6.66667
6	CC	32	1	5	50.89	female	32	AA	NON HISPANIC	No Stress	6.33333
7	CT	57	1	0	30.29	female	57	AA	NON HISPANIC	Stress	1.33333
8	TT	23	1	2	36.23	female	23	AA	NON HISPANIC	No Stress	3
9	TT	21	1	8	57.06	female	21	AA	NON HISPANIC	Stress	6.33333
10	CC	23	1	5	43.14	female	23	AA	NON HISPANIC	No Stress	6.33333
11	CC	22	2	3	41.82	female	22	AA	NON HISPANIC	No Stress	3
12	CT	48	1	2	41.15	female	48	AA	NON HISPANIC	No Stress	5.66667
13	TT	33	1	2	35.4	female	33	AA	NON HISPANIC	No Stress	6
14	CC	30	1	1	17.48	female	30	CAUCASIAN	HISPANIC/LATINA	No Stress	0
15	CT	21	3	38	58.75	female	21	AA	NON HISPANIC	Stress	9
16	CT	24	1	3	30.8	female	24	AA	NON HISPANIC	Stress	3.33333
17	CT	53	1	6	48.41	female	53	AA	NON HISPANIC	No Stress	8
18	CT	58	1	4	42.84	female	58	AA	NON HISPANIC	No Stress	6.33333
19	TT	24	3	5	31.17	female	24	AA	NON HISPANIC	Stress	5.33333
20	TT	24	1	3	43.62	female	24	AA	NON HISPANIC	No Stress	3.33333
21	CT	28	2	11	32.1	female	28	AA	NON HISPANIC	Stress	5.33333
22	TT	52	1	1	34.55	female	56	AA	NON HISPANIC	No Stress	2
23	CC	45	1	0	38.09	female	45	AA	NON HISPANIC	No Stress	7.33333
24	TT	26	1	6	37.21	female	26	AA	NON HISPANIC	No Stress	3.33333
25	CC	51	4	3	68.25	female	51	AA	NON HISPANIC	No Stress	8
26	CC	49	1	3	55.01	female	49	AA	NON HISPANIC	No Stress	8.33333
27	CC	53	4	3	55.7	female	53	AA	NON HISPANIC	No Stress	5.33333
28	TT	34	1	1	45.65	female	34	AA	NON HISPANIC	No Stress	2.66667
29	CC	44	1	3	69.58	female	44	AA	NON HISPANIC	No Stress	5
30	CT	35	1	9	32.29	female	35	AA	NON HISPANIC	Stress	2.33333
31	CC	27	1	5	50.87	female	27	AA	NON HISPANIC	No Stress	0
32	CT	36	2	1	59.52	female	36	AA	NON HISPANIC	Stress	5.33333
33	TT	25	1	5	24.91	female	25	CAUCASIAN	HISPANIC/LATINA	No Stress	1
34	TT	26	2	1	27.13	female	26	AA	NON HISPANIC	Stress	5
35	CT	45	1	2	29.42	female	45	AA	NON HISPANIC	Stress	3.66667
36	CC	58	3	1	23.67	female	58	AA	NON HISPANIC	No Stress	0.666667
37	CC	44	4	0	48.11	female	44	AA	NON HISPANIC	No Stress	3.33333
38	TT	32	1	1	19.43	female	32	AA	NON HISPANIC	Stress	0
39	TT	28	1	9	64.48	female	28	AA	NON HISPANIC	Stress	6
40	CT	42	2	8	49.77	female	42	AA	NON HISPANIC	No Stress	8.33333
41	CT	47	2	2	37.56	female	47	AA	NON HISPANIC	Stress	1.66667
42	CC	26	1	3	86.5	female	26	AA	NON HISPANIC	No Stress	9.33333
43	CC	21	1	3	15.06	female	21	AA	NON HISPANIC	No Stress	0
44	CT	19	1	19	32.45	female	19	AA	NON HISPANIC	No Stress	7
45	TT	47	1	4	50.48	female	47	AA	NON HISPANIC	Stress	6.33333
46	CT	60	1	1	33.41	female	60	AA	NON HISPANIC	Stress	3.33333
47	CT	28	1	3	54.14	female	28	AA	NON HISPANIC	Stress	5.66667
48	CT	51	1	5	46.08	female	51	AA	NON HISPANIC	No Stress	2
49	TT	70	1	2	46.64	female	70	AA	NON HISPANIC	Stress	4.33333
50	CC	36	1	3	52.01	female	36	AA	NON HISPANIC	No Stress	0
51	CC	20	1	12	57.53	female	20	AA	NON HISPANIC	No Stress	4.66667
52	CT	29	1	2	20.35	female	29	AA	NON HISPANIC	No Stress	1.33333
53	CT	25	1	6	27.11	female	25	AA	NON HISPANIC	No Stress	8
54	TT	55	2	0	30.25	female	55	AA	NON HISPANIC	Stress	2.33333
55	CT	28	1	0	47.73	female	28	AA	NON HISPANIC	No Stress	0
56	TT	24	1	4	38.34	female	24	AA	NON HISPANIC	No Stress	5
57	CT	50	1	2	35.54	female	50	AA	NON HISPANIC	Stress	4.33333
58	CT	29	1	10	53.82	female	29	AA	NON HISPANIC	Stress	7.33333
59	CC	29	1	6	37.4	female	29	AA	NON HISPANIC	No Stress	5.33333
60	CT	22	1	5	40.97	female	22	AA	NON HISPANIC	Stress	4
61	CT	28	1	0	21.7	female	28	AA	NON HISPANIC	No Stress	0.333333
62	TT	52	1	1	37.08	female	52	AA	NON HISPANIC	Stress	2.66667
63	CC	45	1	4	44.39	female	47	AA	NON HISPANIC	No Stress	6.33333
64	TT	40	1	2	52.05	female	40	AA	NON HISPANIC	No Stress	4
65	TT	43	1	3	43.49	female	43	AA	NON HISPANIC	No Stress	5.33333
66	CT	42	2	15	41.39	female	42	AA	NON HISPANIC	Stress	8
67	CT	21	1	5	27.19	female	21	AA	NON HISPANIC	No Stress	2.33333
68	CT	30	1	8	54	female	30	AA	NON HISPANIC	Stress	0.666667
69	CT	30	2	17	58.63	female	30	AA	NON HISPANIC	No Stress	8.3
70	TT	25	1	11	54.9	female	25	AA	NON HISPANIC	No Stress	5
71	CC	49	1	5	28.49	female	49	AA	NON HISPANIC	No Stress	7.66667
72	TT	24	1	15	63	female	24	AA	NON HISPANIC	Stress	4
73	CT	37	1	0	18.47	female	37	AA	NON HISPANIC	Stress	0
74	CC	27	5	2	54.18	male	27	AA	NON HISPANIC	Stress	3
75	CC	47	1	11	24.42	male	47	AA	NON HISPANIC	No Stress	0
76	CC	23	1	2	32.88	male	23	AA	NON HISPANIC	No Stress	3
77	CT	20	1	5	29.19	male	20	AA	NON HISPANIC	No Stress	1
78	TT	43	1	1	24.74	male	43	AA	NON HISPANIC	No Stress	0
79	CC	39	1	2	23.23	male	39	AA	NON HISPANIC	Stress	3
80	TT	23	1	4	32.62	male	23	AA	NON HISPANIC	No Stress	3.66667
81	CT	20	4	9	50.02	male	20	AA	NON HISPANIC	No Stress	6
82	CC	48	1	5	39.8	male	48	AA	NON HISPANIC	No Stress	4.33333
83	CC	39	1	2	48.67	male	39	AA	NON HISPANIC	No Stress	4
84	TT	21	1	7	53.31	male	21	AA	NON HISPANIC	No Stress	5.33333
85	TT	33	3	2	30.14	male	33	CAUCASIAN	NON HISPANIC	No Stress	2.5
86	CC	39	3	2	45.78	male	39	AA	NON HISPANIC	No Stress	7.33333
87	CT	33	1	17	25.03	male	33	AA	NON HISPANIC	No Stress	3.33333
88	CC	28	1	1	35.61	male	28	AA	NON HISPANIC	No Stress	3.33333
89	TT	38	1	0	49.2	male	38	AA	NON HISPANIC	No Stress	6.33333
90	TT	33	1	4	49.96	male	33	AA	NON HISPANIC	No Stress	5.33333
91	CC	21	1	9	47.56	male	23	AA	NON HISPANIC	Stress	7.66667
92	CT	37	1	1	35.22	male	37	AA	NON HISPANIC	No Stress	1.7
93	CT	32	1	8	49.77	male	32	AA	NON HISPANIC	No Stress	7.33333
93	TT	28	1	0	33.32	male	28	AA	NON HISPANIC	No Stress	2
95	CT	21	2	0	55.4	male	21	AA	NON HISPANIC	Stress	9
96	CC	23	1	9	59.9	male	23	AA	NON HISPANIC	No Stress	7
97	TT	34	1	0	41.75	male	34	AA	NON HISPANIC	No Stress	3.1
98	CC	45	1	4	21.18	male	45	AA	NON HISPANIC	No Stress	0
99	CT	28	1	0	14.77	male	28	AA	NON HISPANIC	No Stress	0
100	CT	25	1	2	43.47	male	25	AA	NON HISPANIC	Stress	0
101	CT	53	1	2	55.85	male	53	AA	NON HISPANIC	Stress	6
102	CT	49	1	1	28.9	male	49	AA	NON HISPANIC	No Stress	0
103	CT	42	1	23	59.25	male	42	AA	NON HISPANIC	No Stress	5.33333
104	TT	20	1	3	31.96	male	20	AA	NON HISPANIC	No Stress	0
105	CT	46	1	0	57.68	male	46	AA	NON HISPANIC	No Stress	7
106	TT	23	1	0	18.7	male	23	AA	NON HISPANIC	Stress	2.66667
107	TT	36	1	1	30.16	male	36	AA	NON HISPANIC	No Stress	0
			1=SS
			2=SC
			3=B+
			4= Bo
			5=S alpha
